# Supplementary material for: Fibrinogen production is enhanced in an in-vitro model of non-alcoholic fatty liver disease: an isolated risk factor for cardiovascular events?
Source: Lipids Health Dis. 2015 Aug 10;14:86. doi: 10.1186/s12944-015-0069-3 (PMC4529985; doi:10.1186/s12944-015-0069-3)
Supplement: Additional file 1: — Functional partners of FGA as predicted by STRING analysis. [file 12944_2015_69_MOESM1_ESM.xls]

## Sheet: Sheet1
Functional partners of FGA as predicted by STRING analysis.
Entrez gene ID	Accession	Gene Symbol	Description	Confidence score
2266	NP_000500	FGG	Fibrinogen gamma chain	0.999
2244	NP_001171670	FGB	Fibrinogen beta chain	0.999
2147	NP_000497	F2	Coagulation factor II (thrombin)	0.999
335	NP_000030	APOA1	Apolipoprotein A-I	0.982
2162	NP_000120	F13A1	Coagulation factor XIII, A1 polypeptide	0.974
3690	NP_000203	ITGB3	Integrin, beta 3	0.97
3674	NP_000410	ITGA2B	Integrin, alpha 2b	0.968
79003	NP_001245146	MIS12	MIS12, MIND kinetochore complex component	0.962
2165	NP_001985	F13B	Coagulation factor XIII, B polypeptide	0.949
4069	NP_000230	LYZ	Lysozyme	0.947
7276	NP_000362	TTR	Transthyretin	0.939
2153	NP_000121	F5	Coagulation factor V	0.938
5345	NP_000925	SERPINF2	Alpha-2 antiplasmin	0.938
325	NP_001630	APCS	Amyloid P component, serum	0.937
5328	NP_001138503	PLAU	Plasminogen activator, urokinase	0.934
2159	NP_000495	F10	Coagulation factor X	0.927
337	NP_000473	APOA4	Apolipoprotein A-IV	0.92
3685	NP_001138471	ITGAV	Integrin, alpha V	0.919
3689	NP_000202	ITGB2	Integrin, beta 2	0.917
2267	NP_004458	FGL1	Fibrinogen-like 1	0.917
7045	NP_000349	7TGFBI	Transforming growth factor, beta-induced, 68kDa	0.915
5617	NP_000939	PRL	Prolactin	0.914
2934	NP_000168	GSN	Gelsolin	0.914
1471	NP_000090	CST3	Cystatin C	0.912
4057	NP_001186078	LTF	Lactotransferrin	0.908
351	NP_000475	APP	Amyloid beta (A4) precursor protein	0.907
6622	NP_000336	SNCA	Synuclein, alpha	0.907
4240	NP_001108086	MFGE8	Milk fat globule-EGF factor 8 protein	0.906
9445	NP_068839	ITM2B	Integral membrane protein 2B	0.906
3375	NP_000406	IAPP	Islet amyloid polypeptide	0.905
796	NP_001029124	CALCA	Calcitonin-related polypeptide alpha	0.902
3681	NP_005344	ITGAD	Integrin, alpha D	0.902
