# Supplementary material for: Fibrinogen production is enhanced in an in-vitro model of non-alcoholic fatty liver disease: an isolated risk factor for cardiovascular events?
Source: Lipids Health Dis. 2015 Aug 10;14:86. doi: 10.1186/s12944-015-0069-3 (PMC4529985; doi:10.1186/s12944-015-0069-3)
Supplement: Additional file 2: — Functional partners of FDFT1 as predicted by STRING analysis. [file 12944_2015_69_MOESM2_ESM.xls]

## Sheet: Sheet1
Functional partners of FDFT as predicted by STRING analysis.
Entrez gene ID	Accession	Gene Symbol	Description	Confidence score
6713	NP_003120	SQLE	Squalene epoxidase	0.993
2224	NP_001129293	FDPS	Farnesyl diphosphate synthase	0.988
6307	NP_006736	SC4MOL	Sterol-C4-methyl oxidase-like	0.98
4047	NP_001001438	LSS	Lanosterol synthase	0.977
6721	NP_004590	SREBF2	Sterol regulatory element binding transciption factor 2	0.966
9453	NP_001032354	GGPS1	Geranylgeranyl diphosphate synthase 1	0.949
1595	NP_000777	CYP51A1	Cytochrome P450, family 51, subfamily A, polypeptide 1	0.919
6667	NP_612482	SP1	Sp1 transcription factor	0.916
5465	NP_001001928	PPARA	Peroxisome proliferator-activated receptor alpha	0.916
4800	NP_002496	NFYA	Nuclear transciption factor Y, alpa	0.912
1387	NP_004370	CREBBP	CREB binding protein	0.908
10498	NP_954592	CARM1	Coactivator-associated arginine methyltransferase 1	0.905
96764	NP_079107	TGS1	Trimethylguanosine synthase homolog	0.905
6256	NP_002948	RXRA	Retinoid X receptor, alpha	0.901
4801	NP_006157	NFYB	Nuclear transciption factor Y, beta	0.9
